# Supplementary material for: Association of Genes TRH, PRL and PRLR with Milk Performance, Reproductive Traits and Heat Stress Response in Dairy Cattle
Source: Int J Mol Sci. 2025 Feb 24;26(5):1963. doi: 10.3390/ijms26051963 (PMC11901056; doi:10.3390/ijms26051963)
Supplement: Supplementary file 1 [file ijms-26-01963-s001.zip]

Archive with 2 entries (2 files):
- IJMS-Supplementary Materials.pdf
- IJMS-Supplementary Table S1-S8.xlsx
