# Supplementary material for: Association of Genes TRH, PRL and PRLR with Milk Performance, Reproductive Traits and Heat Stress Response in Dairy Cattle
Source: Int J Mol Sci. 2025 Feb 24;26(5):1963. doi: 10.3390/ijms26051963 (PMC11901056; doi:10.3390/ijms26051963)
Supplement: Supplementary file 1 [file ijms-26-01963-s001.zip › IJMS-Supplementary Table S1-S8.xlsx]

## Sheet: Table S1
Table S3. The total of 42 variants were identified from polymorphism screening
Gene	Region	SNP	Genotype	No. rs
PRL	upstream	g.35341821 & 35341822	A/-	rs384170723
	upstream	g.35342351	T/C	rs110586822
	upstream	g.35342232	G/A	rs110998287
	upstream	g.35342022	T/G	rs110684599
	intron	g.35338532	A/G	rs110494133
	exon	g.35332944	A/G	rs108970792
PRLR	intron	g.39057642 & 39057643	A/-	rs137797773
	exon	g.39077999	G/A	rs135164815
	intron	g.39083116	C/T	rs134638792
	3’UTR	g.39099173	C/A	rs110971500
TRH	upstream	g.55892226	G/A	rs383716042
	upstream	g.55891780	C/T	rs135332569
	upstream	g.55891470	A/G	rs109144892
	upstream	g.55891369	A/T	rs42602973
	upstream	g.55891325	G/A	rs108991567
	upstream	g.55891270	A/G	rs109468305
	upstream	g.55891229	T/A	rs109330999
	upstream	g.55891218	G/A	rs109705009
	upstream	g.55891155	A/G	rs110648207
	upstream	g.55890228-g.55890229	A/-	rs137596325
	intron	g.55889370	G/A	rs135400931
	intron	g.55888844	C/T	rs132792660
	intron	g.55888769	A/G	rs109799864
	intron	g.55888709	T/G	rs380981108
	intron	g.55888661	A/C	rs378035975
	intron	g.55888647	C/A	rs110954069
	5’UTR	g.55888602	T/G	rs381314916
	intron	g.55888374	C/T	rs378719550
	intron	g.55888173	T/C	rs385590114
	intron	g.55887875	C/T	rs380106366
	intron	g.55887575	A/G	rs110213967
	downstream	g.55885798	G/A	rs379896225
	downstream	g.55885801	C/T	rs134008022
	downstream	g.55885738	G/A	rs110533244
	downstream	g.55885573	G/A	rs42602975
	downstream	g.55885499	C/G	rs42602976
	downstream	g.55885455	T/C	rs135342429
	downstream	g.55885393	A/T	rs42602977
	downstream	g.55885392	G/T	rs42602978
	downstream	g.55885367	T/C	/
	downstream	g.55885251	G/A	rs110122568
	downstream	g.55885250	T/G	rs110536739
*The bold site is the post-QC site

## Sheet: Table S2
Table S4. Association of SNPs and haplotype blocks within gene TRH, PRL and PRLR with milk performance in Holstein cows (Least Square Mean ± Standard Error)
Gene	SNP	Genotype	MY1	MY2	MY3	FY1	FY2	FY3	PY1	PY2	PY3	SCS1	SCS2	SCS3
TRH	TRH	C:C (176)	319.474 ± 20.601	305.610 ± 26.894	312.273 ± 24.972	4.028 ± 0.606	2.768 ± 0.877	0.866 ± 0.874 ab	9.721 ± 0.583	8.673 ± 0.812	7.936 ± 0.746	7.988 ± 2.710	13.096 ± 2.426	10.311 ± 2.033
	g.55891470C/T	C:T (523)	325.065 ± 11.951	326.523 ± 15.601	341.362 ± 14.486	4.143 ± 0.352	3.619 ± 0.508	2.088 ± 0.507 a	9.830 ± 0.338	9.504 ± 0.471	8.728 ± 0.433	5.679 ± 1.572	14.031 ± 1.407	12.743 ± 1.179
	1141†	T:T (442)	341.977 ± 13.000	363.927 ± 16.971	366.565 ± 15.758	4.432 ± 0.382	4.981 ± 0.553	3.315 ± 0.552 b	10.179 ± 0.368	10.517 ± 0.512	9.324 ± 0.471	5.902 ± 1.710	14.514 ± 1.531	11.455 ± 1.283
		p value	0.5297	0.1155	0.1637	0.7989	0.0588	0.0453	0.7156	0.1188	0.2747	0.752	0.8841	0.538
	TRH	T:T (793)	331.610 ± 9.694	309.218 ± 12.664 a	331.663 ± 11.734	4.619 ± 0.286	3.104 ± 0.412 a	1.977 ± 0.411	10.101 ± 0.274	9.031 ± 0.382 a	8.458 ± 0.351	3.743 ± 1.271 a	13.791 ± 1.135	11.844 ± 0.948
	g.55891369A/T	A:T (314)	324.279 ± 15.406	390.775 ± 20.126 b	371.720 ± 18.648	3.730 ± 0.454	5.967 ± 0.654 b	3.224 ± 0.653	9.583 ± 0.436	11.182 ± 0.608 b	9.472 ± 0.558	12.301 ± 2.019 b	16.612 ± 1.804	12.819 ± 1.507
	1126	A:A (19)	336.114 ± 62.630	472.771 ± 81.816 ab	434.452 ± 75.807	1.028 ± 1.845	8.162 ± 2.66 ab	5.647 ± 2.656	9.038 ± 1.772	13.706 ± 2.471 ab	11.539 ± 2.268	17.833 ± 8.208 ab	7.927 ± 7.336	11.517 ± 6.126
		p value	0.9171	0.0007	0.0942	0.051	0.0003	0.1267	0.5292	0.0031	0.1456	0.0006	0.278	0.8566
	TRH	T:T (174)	318.151 ± 20.752	301.219 ± 27.089	309.554 ± 25.116	4.129 ± 0.610	2.745 ± 0.882	0.882 ± 0.881	9.674 ± 0.587	8.527 ± 0.818	7.847 ± 0.752	7.879 ± 2.732	12.856 ± 2.444	10.332 ± 2.042
	g.55891325T/C	T:C (519)	324.745 ± 12.016	326.320 ± 15.685	340.534 ± 14.543	4.171 ± 0.353	3.620 ± 0.511	2.094 ± 0.510	9.813 ± 0.340	9.508 ± 0.474	8.716 ± 0.435	5.835 ± 1.582	14.168 ± 1.415	12.859 ± 1.182
	1137	C:C (444)	343.213 ± 12.991	364.798 ± 16.958	367.189 ± 15.723	4.407 ± 0.382	4.971 ± 0.552	3.316 ± 0.551	10.162 ± 0.367	10.511 ± 0.512	9.330 ± 0.471	5.989 ± 1.710	14.482 ± 1.530	11.511 ± 1.278
		p value	0.4637	0.087	0.1316	0.8785	0.0592	0.048	0.7018	0.0958	0.2347	0.8002	0.8506	0.5127
	TRH	C:C (174)	320.743 ± 20.679	301.926 ± 27.070	308.661 ± 25.094	4.132 ± 0.612	2.733 ± 0.882	0.810 ± 0.880	9.777 ± 0.585	8.576 ± 0.818	7.848 ± 0.752	8.208 ± 2.730	13.688 ± 2.437	10.788 ± 2.041
	g.55891270C/T	C:T (522)	324.934 ± 11.939	327.217 ± 15.629	341.963 ± 14.488	4.162 ± 0.353	3.652 ± 0.509	2.146 ± 0.508	9.836 ± 0.338	9.541 ± 0.473	8.756 ± 0.434	5.590 ± 1.576	13.957 ± 1.407	12.641 ± 1.179
	1137	T:T (441)	338.840 ± 12.989	361.892 ± 17.004	365.961 ± 15.762	4.361 ± 0.384	4.906 ± 0.554	3.265 ± 0.553	10.055 ± 0.367	10.456 ± 0.514	9.292 ± 0.472	6.097 ± 1.715	14.777 ± 1.531	11.779 ± 1.282
		p value	0.6565	0.1221	0.1431	0.9151	0.0749	0.0511	0.8798	0.1265	0.2604	0.7067	0.8981	0.7129
	TRH	T:T (172)	317.622 ± 20.888	296.978 ± 27.238	301.161 ± 25.193	4.108 ± 0.614	2.619 ± 0.888	0.555 ± 0.883 a	9.639 ± 0.590	8.390 ± 0.822	7.610 ± 0.754	8.771 ± 2.728	13.988 ± 2.444	11.284 ± 2.044
	g.55891229T/A	T:A (522)	324.347 ± 11.990	325.428 ± 15.635	341.924 ± 14.461	4.174 ± 0.352	3.605 ± 0.509	2.132 ± 0.507 ab	9.824 ± 0.339	9.493 ± 0.472	8.760 ± 0.433	5.614 ± 1.566	14.156 ± 1.403	12.717 ± 1.173
	1135	A:A (441)	343.374 ± 13.045	364.202 ± 17.011	367.012 ± 15.733	4.463 ± 0.384	4.982 ± 0.554	3.334 ± 0.552 b	10.214 ± 0.368	10.523 ± 0.513	9.343 ± 0.471	5.754 ± 1.704	14.479 ± 1.527	11.433 ± 1.277
		p value	0.4459	0.0726	0.0814	0.8201	0.0463	0.0239	0.6287	0.0711	0.1484	0.5788	0.9809	0.7073
	TRH	A:A (120)	345.012 ± 24.804	431.239 ± 32.434 a	440.057 ± 29.887 a	3.216 ± 0.733	6.847 ± 1.062 a	5.547 ± 1.056 a	9.977 ± 0.705	12.336 ± 0.984 a	11.571 ± 0.895 a	17.341 ± 3.270 a	16.308 ± 2.948	11.508 ± 2.469
	g.55890228A/-	A:- (478)	329.073 ± 12.428	375.050 ± 16.251 b	365.148 ± 14.975 b	3.875 ± 0.367	4.944 ± 0.532 b	2.802 ± 0.529 ab	9.689 ± 0.353	10.707 ± 0.493 b	9.250 ± 0.448 b	5.534 ± 1.638 a	13.528 ± 1.477	11.693 ± 1.237
	1099	-:- (501)	326.267 ± 12.139	268.867 ± 15.874 b	294.358 ± 14.627 b	4.975 ± 0.359	2.370 ± 0.520 b	1.075 ± 0.517 b	10.068 ± 0.345	7.960 ± 0.482 b	7.435 ± 0.438 b	4.434 ± 1.600 b	14.894 ± 1.443	12.636 ± 1.208
		p value	0.7933	<.0001	<.0001	0.0296	<.0001	0.0004	0.7385	<.0001	<.0001	0.0016	0.6434	0.8342
	TRH	A:A (759)	312.831 ± 9.892 a	310.819 ± 12.968 a	315.344 ± 11.930 a	3.540 ± 0.292 a	3.023 ± 0.420 a	1.347 ± 0.418 a	9.225 ± 0.279 a	8.830 ± 0.390 a	7.891 ± 0.357 a	10.338 ± 1.289 a	16.331 ± 1.165 a	13.437 ± 0.975
	g.55888602A/C	C:A (342)	357.321 ± 14.736 b	381.787 ± 19.320 b	397.423 ± 17.772 b	5.337 ± 0.435 b	5.545 ± 0.626 b	4.116 ± 0.622 b	11.106 ± 0.415 b	11.356 ± 0.581 b	10.484 ± 0.531 b	-0.149 ± 1.921 b	11.068 ± 1.735 b	9.599 ± 1.452
	1146	C:C (45)	413.712 ± 40.624 b	431.219 ± 53.260 ab	498.402 ± 48.995 b	7.069 ± 1.200 b	7.996 ± 1.727 b	7.219 ± 1.715 b	12.798 ± 1.145 b	13.104 ± 1.602 b	12.869 ± 1.464 b	-12.570 ± 5.295 b	5.424 ± 4.783 ab	6.315 ± 4.003
		p value	0.0049	0.0019	<.0001	0.0002	0.0002	<.0001	<.0001	0.0002	<.0001	<.0001	0.0071	0.0317
	TRH	A:A (428)	319.691 ± 13.136	337.029 ± 17.347	312.821 ± 15.990 a	3.609 ± 0.389 a	3.684 ± 0.561 ab	1.156 ± 0.560 a	9.511 ± 0.372	9.538 ± 0.523	7.638 ± 0.477 a	10.430 ± 1.730 a	16.334 ± 1.552	15.624 ± 1.292 a
	g.55885455A/G	G:A (549)	344.928 ± 11.599	349.319 ± 15.316	373.012 ± 14.118 b	4.930 ± 0.344 b	4.808 ± 0.495 a	3.288 ± 0.494 b	10.368 ± 0.328	10.226 ± 0.462	9.643 ± 0.421 b	4.882 ± 1.528 b	13.260 ± 1.371	10.869 ± 1.141 b
	1131	G:G (154)	320.320 ± 21.899	308.119 ± 28.919	370.363 ± 26.657 ab	3.526 ± 0.649 ab	2.235 ± 0.935 b	3.311 ± 0.933 ab	9.835 ± 0.620	9.008 ± 0.872	9.914 ± 0.795 b	-0.003 ± 2.885 b	11.221 ± 2.588	4.919 ± 2.154 c
		p value	0.3008	0.448	0.0135	0.0198	0.0386	0.011	0.2193	0.3824	0.0029	0.0036	0.1591	<.0001
PRL	PRL	-:- (658)	336.292 ± 10.724	344.516 ± 13.988	355.012 ± 12.882	4.929 ± 0.316 a	4.778 ± 0.454 a	3.311 ± 0.449 a	10.237 ± 0.303	10.083 ± 0.422	9.036 ± 0.385	3.300 ± 1.399 a	12.474 ± 1.252	11.004 ± 1.048
	g.35341821A/-	A:- (372)	315.458 ± 14.263	319.87 ± 18.604	322.742 ± 17.132	3.125 ± 0.420 b	2.722 ± 0.604 b	0.823 ± 0.597 b	9.317 ± 0.403	9.168 ± 0.561	8.197 ± 0.512	8.188 ± 1.861 a	15.763 ± 1.665	13.543 ± 1.393
	1133	A:A (103)	342.274 ± 27.105	358.014 ± 35.355	395.653 ± 32.558	3.307 ± 0.799 ab	3.759 ± 1.147 ab	2.583 ± 1.135 ab	10.117 ± 0.765	10.050 ± 1.066	10.439 ± 0.973	18.446 ± 3.537 b	20.558 ± 3.165	13.320 ± 2.648
		p value	0.4521	0.4759	0.1001	0.0015	0.0243	0.004	0.1825	0.4131	0.1051	0.0002	0.0336	0.3055
	PRL	A:A (906)	325.627 ± 9.097	342.957 ± 11.933	353.662 ± 10.975	3.961 ± 0.269	4.283 ± 0.388	2.859 ± 0.384 a	9.651 ± 0.257	9.830 ± 0.360	9.090 ± 0.328	5.451 ± 1.190	12.514 ± 1.064 a	10.323 ± 0.886 a
	g.35332944A/G	G:A (226)	331.720 ± 18.215	312.341 ± 23.893	318.627 ± 21.974	4.849 ± 0.539	2.845 ± 0.776	0.694 ± 0.769 b	10.622 ± 0.515	9.493 ± 0.721	7.920 ± 0.657	9.735 ± 2.383	19.637 ± 2.129 b	16.816 ± 1.774 b
	1149	G:G (17)	459.551 ± 66.412	338.716 ± 87.116	336.525 ± 80.118	6.677 ± 1.965	3.040 ± 2.829	0.690 ± 2.805 ab	13.283 ± 1.876	9.270 ± 2.628	8.001 ± 2.396	6.317 ± 8.689	32.290 ± 7.764 b	29.211 ± 6.469 b
		p value	0.1342	0.5184	0.359	0.1487	0.2393	0.035	0.0463	0.9005	0.2648	0.2747	0.0008	0.0001
	PRL	C:C (679)	346.777 ± 10.503 a	379.931 ± 13.536 a	380.881 ± 12.603 a	3.907 ± 0.311	4.694 ± 0.444 a	3.238 ± 0.443 a	10.348 ± 0.297 a	11.004 ± 0.409 a	9.772 ± 0.378 a	4.872 ± 1.378	11.781 ± 1.230 a	9.458 ± 1.023 a
	g.35342351T/C	C:T (414)	302.103 ± 13.451 b	272.813 ± 17.335 b	297.261 ± 16.140 b	4.377 ± 0.398	2.641 ± 0.569 b	0.981 ± 0.568 b	9.126 ± 0.380 b	7.770 ± 0.523 b	7.530 ± 0.484 b	8.149 ± 1.765	17.842 ± 1.575 b	15.405 ± 1.310 b
	1148	T:T (55)	329.368 ± 36.903 ab	299.928 ± 47.561 ab	306.437 ± 44.282 ab	6.392 ± 1.093	5.833 ± 1.560 ab	2.756 ± 1.558 ab	10.359 ± 1.043 ab	9.410 ± 1.436 ab	7.485 ± 1.327 ab	10.764 ± 4.843	20.725 ± 4.320 ab	19.759 ± 3.594 b
		p value	0.0328	<.0001	0.0002	0.0782	0.0086	0.0073	0.0372	<.0001	0.0008	0.2215	0.0033	0.0002
PRLR	PRLR	A:A (730)	331.239 ± 10.150	348.387 ± 13.255	359.339 ± 12.261	3.991 ± 0.300	3.938 ± 0.430	2.451 ± 0.430	9.858 ± 0.287	9.959 ± 0.399	9.229 ± 0.367	8.150 ± 1.328 a	15.881 ± 1.189 a	13.519 ± 0.992 a
	g.39077999G/A	A:G (22)	263.995 ± 58.468	268.203 ± 76.352	424.283 ± 70.630	2.248 ± 1.727	0.752 ± 2.477	3.065 ± 2.475	7.632 ± 1.653	6.373 ± 2.301	9.959 ± 2.113	11.359 ± 7.647 ab	23.410 ± 6.847 ab	18.806 ± 5.713 ab
	1152	G:G (400)	329.541 ± 13.712	318.735 ± 17.906	321.945 ± 16.564	4.653 ± 0.405	4.200 ± 0.581	3.065 ± 2.475	10.123 ± 0.388	9.521 ± 0.540	8.169 ± 0.496	2.569 ± 1.793 b	10.871 ± 1.606 b	8.661 ± 1.340 b
		p value	0.5264	0.2745	0.1062	0.2227	0.3967	0.9573	0.3276	0.272	0.1996	0.0353	0.0177	0.007
	PRLR	A:A (35)	370.573 ± 46.337	370.944 ± 60.666	452.597 ± 56.016	4.706 ± 1.368	5.019 ± 1.969	4.525 ± 1.960 ab	11.589 ± 1.312	10.852 ± 1.830	11.919 ± 1.675	-5.337 ± 6.042	5.974 ± 5.396 ab	4.457 ± 4.516 ab
	g.39099173C/A	A:C (263)	313.621 ± 16.904	361.045 ± 22.131	382.622 ± 20.435	3.878 ± 0.499	4.697 ± 0.718	4.087 ± 0.715 a	9.585 ± 0.478	10.623 ± 0.667	9.858 ± 0.611	2.845 ± 2.204	8.967 ± 1.968 a	7.671 ± 1.647 a
	1151	C:C (853)	331.659 ± 9.386	327.306 ± 12.289	331.759 ± 11.347	4.216 ± 0.277	3.685 ± 0.399	1.787 ± 0.397 b	9.924 ± 0.266	9.419 ± 0.371	8.414 ± 0.339	7.827 ± 1.224	16.230 ± 1.093 b	13.544 ± 0.915 b
		p value	0.4252	0.3482	0.0153	0.7715	0.4032	0.0106	0.3502	0.2387	0.0213	0.0213	0.0017	0.002
PRL-Block		Haplotype	MY1	MY2	MY3	FY1	FY2	FY3	PY1	PY2	PY3	SCS1	SCS2	SCS3
		H1H1 (485)	346.670 ± 12.413	395.088 ± 16.022 a	394.789 ± 14.869 a	3.520 ± 0.368	5.261 ± 0.526 a	4.005 ± 0.523 a	10.138 ± 0.351	11.334 ± 0.484 a	10.208 ± 0.446 a	3.518 ± 1.624	8.762 ± 1.440 a	6.888 ± 1.193 a
		H1H2 (357)	296.186 ± 14.468	279.398 ± 18.675 b	303.447 ± 17.331 b	4.218 ± 0.429	2.817 ± 0.613 b	1.245 ± 0.609 b	8.852 ± 0.409	7.870 ± 0.564 b	7.758 ± 0.520 b	7.202 ± 1.893	16.714 ± 1.678 b	14.067 ± 1.391 b
		H1H3 (170)	328.278 ± 20.966	338.227 ± 27.062 ab	336.776 ± 25.115 ab	4.657 ± 0.621	3.302 ± 0.888 ab	1.118 ± 0.883 ab	10.538 ± 0.592	10.267 ± 0.818 ab	8.500 ± 0.753 ab	8.058 ± 2.744	17.679 ± 2.432 b	14.265 ± 2.016 b
		H2H2 (55)	329.368 ± 36.860	299.928 ± 47.578 ab	306.437 ± 44.155 ab	6.392 ± 1.093	5.833 ± 1.561 ab	2.756 ± 1.552 ab	10.359 ± 1.042	9.410 ± 1.438 ab	7.485 ± 1.324 ab	10.764 ± 4.824	20.725 ± 4.276 ab	19.759 ± 3.544 b
		H2H3 (56)	342.170 ± 36.530	233.756 ± 47.151 b	263.533 ± 43.759 ab	5.435 ± 1.083	1.457 ± 1.547 ab	-0.595 ± 1.538 ab	10.878 ± 1.032	7.141 ± 1.425 ab	6.161 ± 1.312 ab	14.827 ± 4.780	25.580 ± 4.237 b	24.562 ± 3.512 b
		H3H3 (17)	459.551 ± 66.301	338.716 ± 85.578 ab	336.525 ± 79.422 ab	6.677 ± 1.965	3.040 ± 2.807 ab	0.690 ± 2.792 ab	13.283 ± 1.873	9.270 ± 2.586 ab	8.001 ± 2.381 ab	6.317 ± 8.676	32.290 ± 7.691 b	29.211 ± 6.374 b
		p value	0.0487	<.0001	0.0008	0.0549	0.0142	0.0018	0.0287	0.0001	0.0018	0.1802	<.0001	<.0001
TRH-Block		Haplotype	MY1	MY2	MY3	FY1	FY2	FY3	PY1	PY2	PY3	SCS1	SCS2	SCS3
		H1H1 (224)	339.537 ± 18.211	319.078 ± 23.722 abc	340.510 ± 21.981	4.729 ± 0.537	3.367 ± 0.776 ab	2.399 ± 0.773 ab	10.081 ± 0.514	9.189 ± 0.717 ab	8.400 ± 0.657	-0.831 ± 2.387 a	12.575 ± 2.139	10.712 ± 1.786
		H1H2 (380)	331.845 ± 13.982	309.344 ± 18.213 ac	335.572 ± 16.877	4.763 ± 0.412	3.195 ± 0.596 a	2.170 ± 0.594 ab	10.212 ± 0.395	9.199 ± 0.55 ab	8.684 ± 0.505	3.984 ± 1.833 abc	14.352 ± 1.642	12.948 ± 1.371
		H1H3 (184)	346.833 ± 20.093	404.518 ± 26.174 b	391.391 ± 24.253	4.640 ± 0.592	6.576 ± 0.856 b	4.268 ± 0.853 a	10.459 ± 0.568	11.763 ± 0.791 a	10.223 ± 0.725	12.114 ± 2.634 bc	17.877 ± 2.360	13.031 ± 1.971
		H2H2 (168)	313.008 ± 21.029	292.923 ± 27.392 c	292.436 ± 25.382	4.137 ± 0.620	2.670 ± 0.896 a	0.495 ± 0.893 b	9.556 ± 0.594	8.299 ± 0.828 b	7.381 ± 0.759	8.978 ± 2.756 abc	13.872 ± 2.470	11.402 ± 2.062
		H2H3 (126)	290.037 ± 24.282	364.803 ± 31.630 abc	341.026 ± 29.308	2.524 ± 0.716	4.931 ± 1.035 ab	1.594 ± 1.031 ab	8.294 ± 0.686	10.150 ± 0.956 ab	8.343 ± 0.876	12.520 ± 3.183 bc	15.040 ± 2.852	12.931 ± 2.381
		H3H3 (18)	321.452 ± 64.243	458.755 ± 83.684 abc	425.177 ± 77.542	1.186 ± 1.893	8.011 ± 2.738 ab	5.478 ± 2.728 ab	8.894 ± 1.815	13.299 ± 2.529 ab	11.255 ± 2.319	18.690 ± 8.421 abc	8.585 ± 7.546	12.139 ± 6.300
		p value	0.5049	0.0111	0.1002	0.049	0.0054	0.0466	0.1664	0.0218	0.1093	0.0005	0.6114	0.9232
*Milk performance, including milk yield (MY), fat yield (FY), protein yield (PY), and somatic cells score (SCS), each performance has data from three periods.
†Number of individuals with complete genotype information

## Sheet: Table S3
Table S5. Association of SNPs and haplotype blocks within gene TRH, PRL and PRLR with reproduction in Holstein cows (Least Square Mean ± Standard Error)
Gene	SNP	Genotype	AFC	AFS	CR	IFL_H	IFL_C	CE_H	CE_C	SB_C	SB_H
TRH	TRH	C:C (174)	-20.452 ± 0.971 a	-7.478 ± 0.436	-0.013 ± 0.005	0.788 ± 0.066	3.824 ± 0.287	0.00142 ± 0.00039 c	0.00589 ± 0.00108 a	0.01224 ± 0.00075	-0.00058 ± 0.00004 c
	g.55891470C/T	C:T (519)	-22.594 ± 0.562 ab	-8.244 ± 0.254	-0.004 ± 0.003	0.725 ± 0.039	3.393 ± 0.167	0.00268 ± 0.00022 b	0.00177 ± 0.00062 b	0.01084 ± 0.00043	-0.00045 ± 0.00002 b
		T:T (438)	-23.730 ± 0.612 b	-7.626 ± 0.275	-0.002 ± 0.003	0.815 ± 0.042	3.268 ± 0.181	0.00375 ± 0.00024 a	-0.00121 ± 0.00068 c	0.01018 ± 0.00047	-0.00028 ± 0.00002 a
		p value	0.0165	0.153	0.1286	0.2755	0.2588	<.0001	<.0001	0.0692	<.0001
	TRH	T:T (785)	-22.781 ± 0.458	-7.825 ± 0.205	-0.004 ± 0.002	0.774 ± 0.031	3.354 ± 0.135	0.00283 ± 0.00018	0.00259 ± 0.00051 a	0.01090 ± 0.00035	-0.00044 ± 0.00002 a
	g.55891369A/T	A:T (312)	-22.855 ± 0.726	-7.937 ± 0.327	-0.005 ± 0.004	0.778 ± 0.049	3.470 ± 0.215	0.00333 ± 0.00030	-0.00140 ± 0.00081 b	0.01049 ± 0.00056	-0.00033 ± 0.00003 b
		A:A (19)	-26.348 ± 2.943	-9.653 ± 1.324	-0.019 ± 0.015	0.937 ± 0.200	5.406 ± 0.871	0.00110 ± 0.00121	-0.00596 ± 0.00332 b	0.00929 ± 0.00228	-0.00024 ± 0.00014 ab
		p value	0.4884	0.388	0.5886	0.7267	0.0647	0.1156	<.0001	0.6712	0.0153
	TRH	T:T (172)	-20.558 ± 0.976 a	-7.457 ± 0.439	-0.013 ± 0.005	0.802 ± 0.067	3.765 ± 0.291	0.00129 ± 0.00039 c	0.00580 ± 0.00108 a	0.01218 ± 0.00075	-0.00059 ± 0.00004 c
	g.55891325T/C	T:C (515)	-22.701 ± 0.564 ab	-8.219 ± 0.254	-0.004 ± 0.003	0.727 ± 0.039	3.419 ± 0.168	0.00269 ± 0.00022 b	0.00164 ± 0.00062 b	0.01074 ± 0.00043	-0.00045 ± 0.00002 b
		C:C (440)	-23.584 ± 0.610 b	-7.611 ± 0.274	-0.002 ± 0.003	0.812 ± 0.042	3.258 ± 0.182	0.00372 ± 0.00024 a	-0.00129 ± 0.00068 c	0.01025 ± 0.00047	-0.00028 ± 0.00002 a
		p value	0.0318	0.161	0.1587	0.2968	0.3358	<.0001	<.0001	0.0964	<.0001
	TRH	C:C (172)	-20.518 ± 0.980 a	-7.529 ± 0.438	-0.014 ± 0.005	0.802 ± 0.066	3.835 ± 0.289	0.00141 ± 0.00039 c	0.00592 ± 0.00108 a	0.01213 ± 0.00075	-0.00058 ± 0.00004 c
	g.55891270C/T	C:T (518)	-22.590 ± 0.565 ab	-8.227 ± 0.253	-0.004 ± 0.003	0.726 ± 0.038	3.389 ± 0.167	0.00269 ± 0.00022 b	0.00175 ± 0.00062 b	0.01078 ± 0.00043	-0.00045 ± 0.00002 b
		T:T (437)	-23.718 ± 0.615 b	-7.637 ± 0.275	-0.002 ± 0.003	0.818 ± 0.042	3.260 ± 0.182	0.00378 ± 0.00024 a	-0.00127 ± 0.00068 c	0.01011 ± 0.00047	-0.00028 ± 0.00002 a
		p value	0.0211	0.193	0.1261	0.2414	0.2406	<.0001	<.0001	0.0767	<.0001
	TRH	T:T (170)	-20.669 ± 0.984 a	-7.450 ± 0.441	-0.013 ± 0.005	0.810 ± 0.067	3.820 ± 0.290	0.00126 ± 0.00039 c	0.00598 ± 0.00109 a	0.01190 ± 0.00075	-0.00059 ± 0.00004 c
	g.55891229T/A	T:A (518)	-22.672 ± 0.564 ab	-8.233 ± 0.253	-0.004 ± 0.003	0.724 ± 0.038	3.394 ± 0.167	0.00274 ± 0.00022 b	0.00174 ± 0.00062 b	0.01075 ± 0.00043	-0.00045 ± 0.00002 b
		A:A (437)	-23.763 ± 0.614 b	-7.603 ± 0.275	-0.002 ± 0.003	0.813 ± 0.042	3.255 ± 0.181	0.00375 ± 0.00024 a	-0.00126 ± 0.00068 c	0.01022 ± 0.00047	-0.00028 ± 0.00002 a
		p value	0.0276	0.143	0.1291	0.2374	0.2549	<.0001	<.0001	0.1715	<.0001
	TRH	A:A (118)	-24.571 ± 1.176	-7.883 ± 0.524	-0.004 ± 0.006	0.623 ± 0.079 b	3.844 ± 0.349	0.00299 ± 0.00048	-0.00133 ± 0.00133 a	0.00930 ± 0.00090	-0.00020 ± 0.00005 a
	g.55890228A/-	A:- (476)	-22.739 ± 0.585	-7.968 ± 0.263	-0.002 ± 0.003	0.756 ± 0.040 ab	3.353 ± 0.175	0.00307 ± 0.00024	-0.00012 ± 0.00066 a	0.01038 ± 0.00045	-0.00039 ± 0.00002 b
		-:- (496)	-22.677 ± 0.573	-7.808 ± 0.257	-0.007 ± 0.003	0.860 ± 0.039 a	3.452 ± 0.171	0.00258 ± 0.00023	0.00330 ± 0.00065 b	0.01135 ± 0.00044	-0.00048 ± 0.00002 b
		p value	0.3256	0.91	0.4804	0.0147	0.4549	0.3309	<.0001	0.079	<.0001
	TRH	A:A (753)	-22.112 ± 0.465	-7.98 ± 0.209	-0.010 ± 0.002 b	0.810 ± 0.032 a	3.903 ± 0.137 a	0.00253 ± 0.00019 b	0.00186 ± 0.00052	0.01134 ± 0.00036 a	-0.00044 ± 0.00002 a
	g.55888602A/C	C:A (339)	-24.012 ± 0.694	-7.787 ± 0.311	0.005 ± 0.003 a	0.738 ± 0.047 a	2.599 ± 0.203 b	0.00388 ± 0.00028 a	0.00056 ± 0.00078	0.00978 ± 0.00053 b	-0.00034 ± 0.00003 b
		C:C (45)	-24.191 ± 1.904	-7.393 ± 0.855	0.014 ± 0.009 a	0.353 ± 0.130 b	1.647 ± 0.560 b	0.00267 ± 0.00078 ab	-0.00315 ± 0.00216	0.00853 ± 0.00148 ab	-0.00023 ± 0.00008 ab
		p value	0.0566	0.731	<.0001	0.0022	<.0001	0.0004	0.0434	0.0172	0.0057
	TRH	A:A (424)	-22.477 ± 0.626	-8.17 ± 0.279	-0.008 ± 0.003	0.909 ± 0.042 a	3.407 ± 0.186	0.00264 ± 0.00025 b	-0.00082 ± 0.00069 a	0.01048 ± 0.00048	-0.00050 ± 0.00002 b
	g.55885455A/G	G:A (545)	-22.985 ± 0.552	-7.837 ± 0.246	-0.004 ± 0.003	0.738 ± 0.037 b	3.494 ± 0.164	0.00289 ± 0.00022 ab	0.00168 ± 0.00061 b	0.01054 ± 0.00042	-0.00036 ± 0.00002 a
		G:G (152)	-22.699 ± 1.045	-7.558 ± 0.464	0.001 ± 0.005	0.487 ± 0.070 c	3.403 ± 0.309	0.00389 ± 0.00042 a	0.00580 ± 0.00116 c	0.01227 ± 0.00080	-0.00029 ± 0.00004 a
		p value	0.8292	0.467	0.3674	<.0001	0.9283	0.0406	<.0001	0.1279	0.0001
PRL	PRL	-:- (653)	-23.182 ± 0.502	-8.005 ± 0.226	0.000 ± 0.003	0.779 ± 0.034	3.566 ± 0.149	0.00305 ± 0.00020 ab	0.00089 ± 0.00056	0.01084 ± 0.00038	-0.00036 ± 0.00002 a
	g.35341821A/-	A:- (367)	-22.473 ± 0.669	-7.688 ± 0.300	-0.010 ± 0.003	0.773 ± 0.045	3.108 ± 0.198	0.00231 ± 0.00027 a	0.00124 ± 0.00075	0.01078 ± 0.00051	-0.00049 ± 0.00003 b
		A:A (103)	-21.298 ± 1.263	-7.758 ± 0.570	-0.013 ± 0.006	0.675 ± 0.086	3.770 ± 0.376	0.00390 ± 0.00051 b	0.00320 ± 0.00143	0.00976 ± 0.00097	-0.00040 ± 0.00006 ab
		p value	0.3281	0.683	0.0241	0.5248	0.117	0.0121	0.3274	0.5831	0.0026
	PRL	A:A (900)	-22.466 ± 0.426	-7.808 ± 0.192	-0.005 ± 0.002	0.730 ± 0.029 a	3.483 ± 0.127	0.00298 ± 0.00017	0.00143 ± 0.00048	0.01066 ± 0.00033	-0.00041 ± 0.00002
	g.35332944A/G	G:A (222)	-23.856 ± 0.858	-8.081 ± 0.383	-0.004 ± 0.004	0.894 ± 0.058 b	3.201 ± 0.253	0.00284 ± 0.00035	0.00092 ± 0.00096	0.01119 ± 0.00066	-0.00039 ± 0.00004
		G:G (17)	-24.323 ± 3.101	-9.441 ± 1.398	-0.017 ± 0.016	1.165 ± 0.211 ab	3.153 ± 0.923	0.00155 ± 0.00128	-0.00557 ± 0.00352	0.01020 ± 0.00241	-0.00032 ± 0.00014
		p value	0.3075	0.437	0.7156	0.0069	0.5847	0.5279	0.1354	0.7492	0.7371
	PRL	C:C (673)	-22.882 ± 0.495	-7.942 ± 0.223	-0.007 ± 0.002 a	0.764 ± 0.034	3.459 ± 0.147	0.00299 ± 0.00020	0.00035 ± 0.00055 b	0.01072 ± 0.00038	-0.00037 ± 0.00002 a
	g.35342351T/C	C:T (410)	-22.222 ± 0.635	-7.851 ± 0.285	-0.003 ± 0.003 ab	0.773 ± 0.043	3.453 ± 0.188	0.00280 ± 0.00025	0.00256 ± 0.00071 a	0.01100 ± 0.00048	-0.00046 ± 0.00002 b
		T:T (55)	-24.704 ± 1.733	-7.645 ± 0.797	0.019 ± 0.009 b	0.804 ± 0.120	2.866 ± 0.525	0.00313 ± 0.00072	0.00178 ± 0.00199 ab	0.00920 ± 0.00136	-0.00036 ± 0.00008 ab
		p value	0.3624	0.92	0.0108	0.9448	0.5463	0.8137	0.0485	0.4642	0.0351
PRLR	PRLR	A:A (725)	-21.879 ± 0.473 a	-7.891 ± 0.214	-0.008 ± 0.002 b	0.741 ± 0.032	3.559 ± 0.141	0.00279 ± 0.00019	0.00112 ± 0.00053	0.01073 ± 0.00036	-0.00041 ± 0.00002
	g.39077999G/A	A:G (22)	-16.318 ± 2.717 a	-7.853 ± 1.234	0.039 ± 0.014 a	0.510 ± 0.187	2.86 ± 0.813	0.00324 ± 0.00112	0.00143 ± 0.00309	0.01586 ± 0.00212	-0.00044 ± 0.00012
		G:G (395)	-24.509 ± 0.641 b	-7.886 ± 0.290	0.000 ± 0.003 b	0.825 ± 0.044	3.193 ± 0.191	0.00317 ± 0.00026	0.00153 ± 0.00072	0.01057 ± 0.00049	-0.00038 ± 0.00003
		p value	0.0003	1	0.0008	0.1181	0.2403	0.4834	0.904	0.0526	0.6558
	PRLR	A:A (35)	-21.210 ± 2.167	-6.150 ± 0.973	0.032 ± 0.011 a	0.405 ± 0.147 b	4.454 ± 0.645	0.00173 ± 0.00089	0.00007 ± 0.00245	0.01183 ± 0.00168	-0.00065 ± 0.00010 b
	g.39099173C/A	A:C (262)	-22.607 ± 0.792	-7.537 ± 0.356	0.001 ± 0.004 b	0.594 ± 0.054 b	3.532 ± 0.236	0.00281 ± 0.00033	0.00231 ± 0.00089	0.01148 ± 0.00061	-0.00050 ± 0.00003 b
		C:C (844)	-22.764 ± 0.441	-8.106 ± 0.198	-0.008 ± 0.002 b	0.834 ± 0.030 a	3.341 ± 0.131	0.00304 ± 0.00018	0.00095 ± 0.00049	0.01050 ± 0.00034	-0.00037 ± 0.00002 a
		p value	0.777	0.069	<.0001	<.0001	0.2071	0.3268	0.3725	0.3073	0.0004
PRL-Block		Haplotype	AFS	AFC	IFL_H	IFL_C	CR	CE_H	CE_C	SB_C	SB_H
		H1H1 (482)	-7.900 ± 0.262	-22.540 ± 0.584	0.705 ± 0.040	3.645 ± 0.173	-0.009 ± 0.003 a	0.00314 ± 0.00024	0.00041 ± 0.00066	0.01072 ± 0.00045	-0.00036 ± 0.00003
		H1H2 (354)	-7.690 ± 0.306	-22.139 ± 0.681	0.757 ± 0.046	3.354 ± 0.201	-0.002 ± 0.003 ab	0.00274 ± 0.00028	0.00266 ± 0.00077	0.01075 ± 0.00053	-0.00049 ± 0.00003
		H1H3 (167)	-7.885 ± 0.443	-24.371 ± 0.992	0.901 ± 0.067	2.873 ± 0.292	-0.002 ± 0.005 ab	0.00273 ± 0.00041	0.00063 ± 0.00111	0.01076 ± 0.00077	-0.00041 ± 0.00005
		H2H2 (55)	-7.645 ± 0.793	-24.704 ± 1.728	0.804 ± 0.120	2.866 ± 0.522	0.019 ± 0.009 b	0.00313 ± 0.00073	0.00178 ± 0.00200	0.00921 ± 0.00137	-0.00037 ± 0.00008
		H2H3 (55)	-8.678 ± 0.772	-22.292 ± 1.728	0.873 ± 0.117	4.199 ± 0.508	-0.009 ± 0.009 ab	0.00320 ± 0.00071	0.00181 ± 0.00194	0.01252 ± 0.00133	-0.00035 ± 0.00008
		H3H3 (17)	-9.441 ± 1.401	-24.323 ± 3.108	1.165 ± 0.212	3.153 ± 0.922	-0.017 ± 0.016 ab	0.00156 ± 0.00129	-0.00557 ± 0.00353	0.01021 ± 0.00242	-0.00032 ± 0.00015
		p value	0.7322	0.3937	0.0535	0.1145	0.0495	0.7321	0.1035	0.6877	0.0759
TRH-Block		Haplotype	AFS	AFC	IFL_H	IFL_C	CR	CE_H	CE_C	SB_C	SB_H
		H1H1 (221)	-7.374 ± 0.385	-24.677 ± 0.861 a	0.833 ± 0.058	3.007 ± 0.253	0.000 ± 0.004	0.00391 ± 0.00035 a	0.00013 ± 0.00096 abc	0.00998 ± 0.00066	-0.00030 ± 0.00004 a
		H1H2 (377)	-8.207 ± 0.296	-22.599 ± 0.659 ab	0.738 ± 0.045	3.303 ± 0.194	-0.002 ± 0.003	0.00270 ± 0.00027 ab	0.00228 ± 0.00074 abd	0.01092 ± 0.00051	-0.00047 ± 0.00003 b
		H1H3 (183)	-7.710 ± 0.426	-22.801 ± 0.946 ab	0.807 ± 0.065	3.202 ± 0.280	-0.002 ± 0.005	0.00388 ± 0.00039 a	-0.00283 ± 0.00106 c	0.01084 ± 0.00073	-0.00027 ± 0.00004 a
		H2H2 (166)	-7.415 ± 0.445	-20.730 ± 0.993 b	0.828 ± 0.067	3.815 ± 0.292	-0.013 ± 0.005	0.00128 ± 0.00041 b	0.00607 ± 0.00111 d	0.01195 ± 0.00077	-0.00060 ± 0.00005 b
		H2H3 (125)	-8.345 ± 0.516	-23.111 ± 1.144 ab	0.730 ± 0.078	3.812 ± 0.338	-0.009 ± 0.006	0.00255 ± 0.00047 ab	0.00060 ± 0.00128 abc	0.01018 ± 0.00089	-0.00045 ± 0.00005 ab
		H3H3 (18)	-10.408 ± 1.360	-27.329 ± 3.015 ab	0.963 ± 0.206	5.631 ± 0.892	-0.019 ± 0.015	0.00101 ± 0.00124 ab	-0.00600 ± 0.00339 abc	0.00935 ± 0.00234	-0.00028 ± 0.00014 ab
		p value	0.1337	0.0439	0.6152	0.0246	0.2602	<.0001	<.0001	0.4533	<.0001
* Reproductive traits, including age at the first service (AFS) and calving (AFC), and the interval from the first to last insemination in heifers (IFL_H) and cows (IFL_C), and conception rate of first insemination (CR), and calving ease in heifers (CE_H) and cows (CE_C), stillbirth in heifers (SB_H) and cows (SB_C).

## Sheet: Table S4
Table S6. Association of SNPs and haplotype blocks within gene TRH, PRL and PRLR with heat stress response in Holstein cows (Least Square Mean ± Standard Error)
Gene	SNP	Genotype	RT	RR	DS
TRH	TRH	C:C (176)	0.005 ± 0.005	-0.013 ± 0.004	-0.044 ± 0.003 b
	g.55891470C/T	C:T (523)	0.012 ± 0.003	-0.008 ± 0.002	-0.037 ± 0.002 ab
		T:T (442)	0.012 ± 0.003	-0.004 ± 0.002	-0.033 ± 0.002 a
		p value	0.466	0.117	0.0017
	TRH	T:T (793)	0.012 ± 0.002	-0.006 ± 0.002	-0.039 ± 0.001 b
	g.55891369A/T	A:T (314)	0.010 ± 0.004	-0.011 ± 0.003	-0.032 ± 0.002 a
		A:A (19)	-0.016 ± 0.016	-0.008 ± 0.012	-0.007 ± 0.008 c
		p value	0.2103	0.2848	<.0001
	TRH	T:T (174)	0.005 ± 0.005	-0.013 ± 0.004	-0.043 ± 0.003 b
	g.55891325T/C	T:C (519)	0.013 ± 0.003	-0.009 ± 0.002	-0.037 ± 0.002 ab
		C:C (444)	0.011 ± 0.003	-0.004 ± 0.002	-0.033 ± 0.002 a
		p value	0.4856	0.1182	0.0027
	TRH	C:C (174)	0.005 ± 0.005	-0.013 ± 0.004	-0.043 ± 0.003 b
	g.55891270C/T	C:T (522)	0.012 ± 0.003	-0.008 ± 0.002	-0.037 ± 0.002 ab
		T:T (441)	0.011 ± 0.003	-0.004 ± 0.002	-0.032 ± 0.002 a
		p value	0.4282	0.1362	0.0025
	TRH	T:T (172)	0.004 ± 0.005	-0.014 ± 0.004	-0.043 ± 0.003 b
	g.55891229T/A	T:A (522)	0.013 ± 0.003	-0.008 ± 0.002	-0.037 ± 0.002 ab
		A:A (441)	0.011 ± 0.003	-0.004 ± 0.002	-0.033 ± 0.002 a
		p value	0.3658	0.1121	0.0037
	TRH	A:A (120)	0.014 ± 0.006	-0.006 ± 0.005	-0.029 ± 0.003 a
	g.55890228A/-	A:- (478)	0.008 ± 0.003	-0.008 ± 0.002	-0.034 ± 0.002 ab
		-:- (501)	0.011 ± 0.003	-0.007 ± 0.002	-0.039 ± 0.002 b
		p value	0.656	0.8773	0.0147
	TRH	A:A (759)	0.005 ± 0.002 b	-0.008 ± 0.002	-0.034 ± 0.001 a
	g.55888602A/C	C:A (342)	0.019 ± 0.004 a	-0.008 ± 0.003	-0.042 ± 0.002 b
		C:C (45)	0.041 ± 0.01 a	-0.002 ± 0.008	-0.042 ± 0.005 ab
		p value	<.0001	0.7486	0.0005
	TRH	A:A (428)	0.002 ± 0.003 a	-0.010 ± 0.002	-0.033 ± 0.002 a
	g.55885455A/G	G:A (549)	0.016 ± 0.003 b	-0.006 ± 0.002	-0.036 ± 0.001 a
		G:G (154)	0.016 ± 0.006 ab	-0.006 ± 0.004	-0.047 ± 0.003 b
		p value	0.0044	0.3569	<.0001
PRL	PRL	-:- (658)	0.012 ± 0.003	-0.002 ± 0.002 a	-0.034 ± 0.001 a
	g.35341821A/-	A:- (372)	0.009 ± 0.004	-0.016 ± 0.003 b	-0.040 ± 0.002 b
		A:A (103)	0.007 ± 0.007	-0.009 ± 0.005 ab	-0.035 ± 0.003 ab
		p value	0.6726	<.0001	0.0107
	PRL	A:A (906)	0.007 ± 0.002 b	-0.010 ± 0.002 b	-0.037 ± 0.001
	g.35332944A/G	G:A (226)	0.023 ± 0.005 a	0.004 ± 0.003 a	-0.034 ± 0.002
		G:G (17)	0.022 ± 0.017 ab	0.017 ± 0.012 ab	-0.019 ± 0.008
		p value	0.0061	<.0001	0.058
	PRL	C:C (679)	0.012 ± 0.003	-0.005 ± 0.002	-0.033 ± 0.001 a
	g.35342351T/C	C:T (414)	0.007 ± 0.003	-0.012 ± 0.003	-0.040 ± 0.002 b
		T:T (55)	0.027 ± 0.009	-0.003 ± 0.007	-0.043 ± 0.005 ab
		p value	0.1199	0.0531	0.0014
PRLR	PRLR	A:A (730)	0.011 ± 0.003	-0.006 ± 0.002	-0.039 ± 0.001 b
	g.39077999G/A	A:G (22)	0.016 ± 0.015	-0.007 ± 0.011	-0.040 ± 0.007 ab
		G:G (400)	0.010 ± 0.003	-0.011 ± 0.003	-0.031 ± 0.002 a
		p value	0.94	0.3065	0.0025
	PRLR	A:A (35)	0.005 ± 0.012	-0.020 ± 0.009 ab	-0.047 ± 0.006 ab
	g.39099173C/A	A:C (263)	0.009 ± 0.004	-0.016 ± 0.003 b	-0.041 ± 0.002 b
		C:C (853)	0.011 ± 0.002	-0.004 ± 0.002 a	-0.034 ± 0.001 a
		p value	0.8627	0.0021	0.0041
PRL-Block		Haplotype	RT	RR	DS
		H1H1 (485)	0.006 ± 0.003 b	-0.009 ± 0.002 b	-0.033 ± 0.002 a
		H1H2 (357)	0.007 ± 0.004 b	-0.013 ± 0.003 b	-0.041 ± 0.002 b
		H1H3 (170)	0.028 ± 0.005 a	0.006 ± 0.004 a	-0.034 ± 0.003 ab
		H2H2 (55)	0.027 ± 0.009 ab	-0.003 ± 0.007 ab	-0.043 ± 0.005 ab
		H2H3 (56)	0.010 ± 0.009 ab	-0.004 ± 0.007 ab	-0.034 ± 0.005 ab
		H3H3 (17)	0.022 ± 0.017 ab	0.017 ± 0.012 ab	-0.019 ± 0.008 ab
		p value	0.0035	0.0007	0.003
TRH-Block		Haplotype	RT	RR	DS
		H1H1 (224)	0.010 ± 0.005	0 ± 0.003	-0.035 ± 0.002 bc
		H1H2 (380)	0.017 ± 0.003	-0.005 ± 0.003	-0.038 ± 0.002 bc
		H1H3 (184)	0.015 ± 0.005	-0.008 ± 0.004	-0.031 ± 0.003 c
		H2H2 (168)	0.004 ± 0.005	-0.014 ± 0.004	-0.043 ± 0.003 b
		H2H3 (126)	0.002 ± 0.006	-0.017 ± 0.005	-0.033 ± 0.003 bc
		H3H3 (18)	-0.016 ± 0.016	-0.010 ± 0.012	-0.006 ± 0.008 a
		p value	0.0703	0.0437	<.0001
*Heat stress response traits, including rectal temperature (RT), respiratory rate (RR), and Drooling score (DS).

## Sheet: Table S5
Table S7. QTLs information covering all traits for gene TRH, PRL and PRLR in Holstein cows
Gene	Association	Trait	QTL	Traits	Chr: Position	Breed
TRH	Association	SF	QTL:226930	Shear force	Chr.22:55857872-55857876 bp	Breed:Holstein
	Association	SULC	QTL:261620	Sole ulcer	Chr.22:55883155-55883159 bp	Breed:Holstein
	Association	BD	QTL:51840	Body depth	Chr.22:55808308-55808312 bp	Breed:Holstein
	Association	CALEASE	QTL:51841	Calving ease	Chr.22:55808308-55808312 bp	Breed:Holstein
	Association	PTAT	QTL:51842	PTA type	Chr.22:55808308-55808312 bp	Breed:Holstein
	Association	FTPL	QTL:51843	Teat placement - front	Chr.22:55808308-55808312 bp	Breed:Holstein
	Association	UA	QTL:51844	Udder attachment	Chr.22:55808308-55808312 bp	Breed:Holstein
	Association	RTPL	QTL:51845	Teat placement - rear	Chr.22:55808308-55808312 bp	Breed:Holstein
	Association	SCS	QTL:51846	Somatic cell score	Chr.22:55808308-55808312 bp	Breed:Holstein
	Association	STR	QTL:51847	Strength	Chr.22:55808308-55808312 bp	Breed:Holstein
	Association	UC	QTL:51848	Udder cleft	Chr.22:55808308-55808312 bp	Breed:Holstein
	Association	UDPTH	QTL:51849	Udder depth	Chr.22:55808308-55808312 bp	Breed:Holstein
PRL	Association	MARBL	QTL:232815	Marbling score	Chr.23:35331252-35331256 bp	Breed:Holstein
	QTL	SCS	QTL:4989	Somatic cell score	Chr.23:32008115-36927395 bp	Breed:Holstein
	QTL	SB	QTL:11374	Stillbirth	Chr.23:27462700-38167053 bp	Breed:Holstein
	QTL	MY	QTL:10449	Milk yield	Chr.23:9445017-37714480 bp	Breed:Holstein
	QTL	PY	QTL:10451	Milk protein yield	Chr.23:8198800-37714480 bp	Breed:Holstein
	QTL	BTBS	QTL:130279	Bovine tuberculosis susceptibility	Chr.23:30222836-38412668 bp	Breed:Holstein
	QTL	BTBS	QTL:130283	Bovine tuberculosis susceptibility	Chr.23:30222836-38412668 bp	Breed:Holstein
	Association	BRDS	QTL:160345	Bovine respiratory disease susceptibility	Chr.23:35333650-35333654 bp	Breed:Holstein
	Association	MPFRAT	QTL:136303	Milk protein-to-fat ratio	Chr.23:35342020-35342024 bp	Breed:Holstein
	Association	CONCRATE	QTL:181392	Conception rate	Chr.23:35342020-35342024 bp	Breed:Holstein
	Association	CONCEPT	QTL:181549	Inseminations per conception	Chr.23:35342020-35342024 bp	Breed:Holstein
	QTL	AD	QTL:5126	Abomasum displacement	Chr.23:29187728-46962726 bp	Breed:Holstein
	QTL	SB	QTL:11372	Stillbirth	Chr.23:27279047-38167053 bp	Breed:Holstein
	QTL	BTBS	QTL:130280	Bovine tuberculosis susceptibility	Chr.23:33961556-41672507 bp	Breed:Holstein
	QTL	BTBS	QTL:130284	Bovine tuberculosis susceptibility	Chr.23:33961556-41672507 bp	Breed:Holstein
	QTL	DYST	QTL:11390	Dystocia	Chr.23:38167053-0 bp	Breed:Holstein
PRLR	Association	MY	QTL:242574	Milk yield	Chr.20:39120096-39120100 bp	Breed:Holstein
	Association	FP	QTL:248808	Milk fat percentage	Chr.20:39120096-39120100 bp	Breed:Holstein
	Association	PP	QTL:253734	Milk protein percentage	Chr.20:39120096-39120100 bp	Breed:Holstein
	Association	MY	QTL:242579	Milk yield	Chr.20:39147899-39147903 bp	Breed:Holstein
	Association	MY	QTL:242619	Milk yield	Chr.20:39146843-39146847 bp	Breed:Holstein
	Association	PP	QTL:253782	Milk protein percentage	Chr.20:39146843-39146847 bp	Breed:Holstein
	Association	MY	QTL:242682	Milk yield	Chr.20:38888771-38888775 bp	Breed:Holstein
	Association	FP	QTL:248885	Milk fat percentage	Chr.20:38888771-38888775 bp	Breed:Holstein
	Association	PP	QTL:253854	Milk protein percentage	Chr.20:39147930-39147934 bp	Breed:Holstein
	Association	MY	QTL:242698	Milk yield	Chr.20:39139599-39139603 bp	Breed:Holstein
	Association	PP	QTL:253865	Milk protein percentage	Chr.20:39139599-39139603 bp	Breed:Holstein
	Association	MY	QTL:242871	Milk yield	Chr.20:39199142-39199146 bp	Breed:Holstein
	Association	FP	QTL:249004	Milk fat percentage	Chr.20:39199142-39199146 bp	Breed:Holstein
	Association	PP	QTL:254068	Milk protein percentage	Chr.20:39199142-39199146 bp	Breed:Holstein
	Association	PP	QTL:254100	Milk protein percentage	Chr.20:38889523-38889527 bp	Breed:Holstein
	Association	MY	QTL:242901	Milk yield	Chr.20:39127420-39127424 bp	Breed:Holstein
	Association	PP	QTL:254102	Milk protein percentage	Chr.20:39127420-39127424 bp	Breed:Holstein
	Association	PP	QTL:254148	Milk protein percentage	Chr.20:39197836-39197840 bp	Breed:Holstein
	Association	MY	QTL:242952	Milk yield	Chr.20:39195168-39195172 bp	Breed:Holstein
	Association	MY	QTL:242966	Milk yield	Chr.20:38881796-38881800 bp	Breed:Holstein
	Association	MY	QTL:242976	Milk yield	Chr.20:39191507-39191511 bp	Breed:Holstein
	Association	PP	QTL:254179	Milk protein percentage	Chr.20:39191507-39191511 bp	Breed:Holstein
	Association	MY	QTL:242979	Milk yield	Chr.20:39191302-39191306 bp	Breed:Holstein
	Association	MY	QTL:242981	Milk yield	Chr.20:39188619-39188623 bp	Breed:Holstein
	Association	MY	QTL:242985	Milk yield	Chr.20:39190918-39190922 bp	Breed:Holstein
	Association	MY	QTL:242988	Milk yield	Chr.20:39150408-39150412 bp	Breed:Holstein
	Association	PP	QTL:254195	Milk protein percentage	Chr.20:39150408-39150412 bp	Breed:Holstein
	Association	MY	QTL:242997	Milk yield	Chr.20:39190600-39190604 bp	Breed:Holstein
	Association	MY	QTL:243042	Milk yield	Chr.20:39195276-39195280 bp	Breed:Holstein
	Association	MY	QTL:243054	Milk yield	Chr.20:39189803-39189807 bp	Breed:Holstein
	Association	PP	QTL:254272	Milk protein percentage	Chr.20:39189803-39189807 bp	Breed:Holstein
	Association	MY	QTL:243066	Milk yield	Chr.20:39148603-39148607 bp	Breed:Holstein
	Association	FP	QTL:249127	Milk fat percentage	Chr.20:39148603-39148607 bp	Breed:Holstein
	Association	PP	QTL:254285	Milk protein percentage	Chr.20:39148603-39148607 bp	Breed:Holstein
	Association	MY	QTL:243079	Milk yield	Chr.20:39147744-39147748 bp	Breed:Holstein
	Association	FP	QTL:249140	Milk fat percentage	Chr.20:39147744-39147748 bp	Breed:Holstein
	Association	PP	QTL:254305	Milk protein percentage	Chr.20:39147744-39147748 bp	Breed:Holstein
	Association	PP	QTL:254343	Milk protein percentage	Chr.20:38881776-38881780 bp	Breed:Holstein
	Association	MY	QTL:243134	Milk yield	Chr.20:38885276-38885280 bp	Breed:Holstein
	Association	FP	QTL:249182	Milk fat percentage	Chr.20:38885276-38885280 bp	Breed:Holstein
	Association	PP	QTL:254372	Milk protein percentage	Chr.20:38885276-38885280 bp	Breed:Holstein
	Association	MY	QTL:243141	Milk yield	Chr.20:39198832-39198836 bp	Breed:Holstein
	Association	MY	QTL:243269	Milk yield	Chr.20:38939635-38939639 bp	Breed:Holstein
	Association	FP	QTL:249285	Milk fat percentage	Chr.20:38939635-38939639 bp	Breed:Holstein
	Association	PP	QTL:254535	Milk protein percentage	Chr.20:38939635-38939639 bp	Breed:Holstein
	Association	MY	QTL:243270	Milk yield	Chr.20:38939339-38939343 bp	Breed:Holstein
	Association	PP	QTL:254536	Milk protein percentage	Chr.20:38939339-38939343 bp	Breed:Holstein
	Association	MY	QTL:243271	Milk yield	Chr.20:38881313-38881317 bp	Breed:Holstein
	Association	PP	QTL:254537	Milk protein percentage	Chr.20:38881313-38881317 bp	Breed:Holstein
	Association	MY	QTL:243272	Milk yield	Chr.20:38884885-38884889 bp	Breed:Holstein
	Association	MY	QTL:243273	Milk yield	Chr.20:38884945-38884949 bp	Breed:Holstein
	Association	MY	QTL:243592	Milk yield	Chr.20:39194505-39194509 bp	Breed:Holstein
	Association	MC17	QTL:283242	Milk C17 index	Chr.20:39077997-39078001 bp	Breed:Holstein
	Association	MC17	QTL:283243	Milk C17 index	Chr.20:39077998-39078002 bp	Breed:Holstein
	Association	SCS	QTL:175800	Somatic cell score	Chr.20:39156914-39156918 bp	Breed:Holstein
	Association	SCS	QTL:175798	Somatic cell score	Chr.20:38982398-38982402 bp	Breed:Holstein
	Association	SCS	QTL:175801	Somatic cell score	Chr.20:39181407-39181411 bp	Breed:Holstein
	Association	FP	QTL:173944	Milk fat percentage	Chr.20:38885276-38885280 bp	Breed:Holstein
	Association	MY	QTL:174778	Milk yield	Chr.20:38885276-38885280 bp	Breed:Holstein
	Association	PP	QTL:175312	Milk protein percentage	Chr.20:38885276-38885280 bp	Breed:Holstein
	Association	FP	QTL:173945	Milk fat percentage	Chr.20:39036373-39036377 bp	Breed:Holstein
	Association	PP	QTL:175313	Milk protein percentage	Chr.20:39036373-39036377 bp	Breed:Holstein
	Association	SCS	QTL:175799	Somatic cell score	Chr.20:39036373-39036377 bp	Breed:Holstein
	QTL	PP	QTL:10213	Milk protein percentage	Chr.20:27647821-47242542 bp	Breed:Holstein
	QTL	PY	QTL:10103	Milk protein yield	Chr.20:0-71974585 bp	Breed:Holstein
	QTL	PP	QTL:10448	Milk protein percentage	Chr.20:13450760-59009788 bp	Breed:Holstein
	QTL	MFA-C6:0	QTL:178703	Milk caproic acid content	Chr.20:38948871-38949011 bp	Breed:Holstein
	Association	MFA-C6:0	QTL:178637	Milk caproic acid content	Chr.20:38913273-38913277 bp	Breed:Holstein
	Association	UFAM	QTL:178675	Milk unsaturated fatty acid content	Chr.20:38913273-38913277 bp	Breed:Holstein
	Association	MFA-C8:0	QTL:178638	Milk caprylic acid content	Chr.20:38913413-38913417 bp	Breed:Holstein
	QTL	HTINT	QTL:5016	Heat intensity	Chr.20:27647821-43146568 bp	Breed:Holstein
	QTL	MFA-C6:0	QTL:178704	Milk caproic acid content	Chr.20:39115344-39115345 bp	Breed:Holstein
	QTL	MFA-C14:0	QTL:178705	Milk myristic acid content	Chr.20:39115344-39115345 bp	Breed:Holstein
	QTL	MSFA	QTL:178717	Milk saturated fatty acid content	Chr.20:39115344-39115345 bp	Breed:Holstein
	QTL	UFAM	QTL:178718	Milk unsaturated fatty acid content	Chr.20:39115344-39115345 bp	Breed:Holstein
	Association	CONCEPT	QTL:157288	Inseminations per conception	Chr.20:39077997-39078001 bp	Breed:Holstein
	Association	DAYOPEN	QTL:157291	Calving to conception interval	Chr.20:39077997-39078001 bp	Breed:Holstein
	Association	MY	QTL:166803	Milk yield	Chr.20:39077997-39078001 bp	Breed:Holstein
	Association	MFA-C6:0	QTL:178639	Milk caproic acid content	Chr.20:39077997-39078001 bp	Breed:Holstein
	Association	MFA-C14:0	QTL:178641	Milk myristic acid content	Chr.20:39077997-39078001 bp	Breed:Holstein
	Association	MFA-C8:0	QTL:178640	Milk caprylic acid content	Chr.20:39077997-39078001 bp	Breed:Holstein
	Association	MFA-C17:1c9	QTL:178676	Milk cis-9-Heptadecenoic acid content	Chr.20:39077997-39078001 bp	Breed:Holstein
	Association	MSFA	QTL:178677	Milk saturated fatty acid content	Chr.20:39077997-39078001 bp	Breed:Holstein
	Association	UFAM	QTL:178678	Milk unsaturated fatty acid content	Chr.20:39077997-39078001 bp	Breed:Holstein
	Association	MFA-C14:0	QTL:178645	Milk myristic acid content	Chr.20:39077998-39078002 bp	Breed:Holstein
	Association	MFA-C10:0	QTL:178644	Milk capric acid content	Chr.20:39077998-39078002 bp	Breed:Holstein
	Association	MFA-C8:0	QTL:178643	Milk caprylic acid content	Chr.20:39077998-39078002 bp	Breed:Holstein
	Association	MFA-C6:0	QTL:178642	Milk caproic acid content	Chr.20:39077998-39078002 bp	Breed:Holstein
	Association	MC18	QTL:178679	Milk C18 index	Chr.20:39077998-39078002 bp	Breed:Holstein
	Association	MSFA	QTL:178680	Milk saturated fatty acid content	Chr.20:39077998-39078002 bp	Breed:Holstein
	Association	UFAM	QTL:178681	Milk unsaturated fatty acid content	Chr.20:39077998-39078002 bp	Breed:Holstein
	Association	FP	QTL:136272	Milk fat percentage	Chr.20:39094978-39094982 bp	Breed:Holstein
	Association	PP	QTL:136273	Milk protein percentage	Chr.20:39094978-39094982 bp	Breed:Holstein
	Association	MCASP	QTL:136274	Milk casein percentage	Chr.20:39094978-39094982 bp	Breed:Holstein
	Association	FP	QTL:26712	Milk fat percentage	Chr.20:38885276-38885280 bp	Breed:Holstein
	Association	PP	QTL:26915	Milk protein percentage	Chr.20:38885276-38885280 bp	Breed:Holstein
	Association	FP	QTL:35661	Milk fat percentage	Chr.20:38885276-38885280 bp	Breed:Holstein
	Association	PP	QTL:35880	Milk protein percentage	Chr.20:38885276-38885280 bp	Breed:Holstein
	Association	LMY	QTL:37195	Lean meat yield	Chr.20:38982398-38982402 bp	Breed:Holstein
	Association	MY	QTL:25683	Milk yield	Chr.20:39010428-39010432 bp	Breed:Holstein
	Association	FP	QTL:26713	Milk fat percentage	Chr.20:39010428-39010432 bp	Breed:Holstein
	Association	PP	QTL:26916	Milk protein percentage	Chr.20:39010428-39010432 bp	Breed:Holstein
	Association	MY	QTL:31678	Milk yield	Chr.20:39036373-39036377 bp	Breed:Holstein
	Association	FY	QTL:31679	Milk fat yield	Chr.20:39036373-39036377 bp	Breed:Holstein
	Association	PY	QTL:31680	Milk protein yield	Chr.20:39036373-39036377 bp	Breed:Holstein
	Association	PP	QTL:31681	Milk protein percentage	Chr.20:39036373-39036377 bp	Breed:Holstein
	Association	SCC	QTL:31682	Somatic cell count	Chr.20:39036373-39036377 bp	Breed:Holstein
	Association	PL	QTL:31683	Length of productive life	Chr.20:39036373-39036377 bp	Breed:Holstein
	Association	FERIND	QTL:31684	Fertility index	Chr.20:39036373-39036377 bp	Breed:Holstein
	Association	LMY	QTL:37055	Lean meat yield	Chr.20:39036373-39036377 bp	Breed:Holstein
	Association	FP	QTL:35663	Milk fat percentage	Chr.20:39156914-39156918 bp	Breed:Holstein
	Association	PP	QTL:35881	Milk protein percentage	Chr.20:39156914-39156918 bp	Breed:Holstein
	Association	FP	QTL:35664	Milk fat percentage	Chr.20:39181407-39181411 bp	Breed:Holstein
	Association	PP	QTL:35882	Milk protein percentage	Chr.20:39181407-39181411 bp	Breed:Holstein
	QTL	SIGG	QTL:5373	Immunoglobulin G level	Chr.20:10066375-54236937 bp	Breed:Holstein, Jersey
	QTL	FP	QTL:10447	Milk fat percentage	Chr.20:37575350-66299232 bp	Breed:Holstein
	QTL	ABSP	QTL:9925	Percentage abnormal sperm	Chr.20:34711640-67687698 bp	Breed:Holstein
*QTLs information covering all traits for cattle (ARS UCD1.2) were downloaded from the Animal QTL database (www.animal genome.org/cgi-bin/QTLdb/index)

## Sheet: Table S6
Table S8. eQTL for PRLR
Tissue	variant	PV	Perm. PV	alt	ref	Chrom.	Gene Dist.	Position
Adipose	rs42321609	1.88339e-06	1.46828e-05	C	T	20	67165	39038918
Adipose	rs42551803	9.56543e-06	1.46828e-05	G	A	20	73684	39045437
Adipose	rs42551805	1.32101e-05	1.46828e-05	G	C	20	74392	39046145
Adipose	rs42551807	5.43104e-07	1.46828e-05	A	C	20	75089	39046842
Adipose	chr20_39048120	7.60295e-06	1.46828e-05	A	G	20	76367	39048120
Adipose	chr20_39048682	2.1707e-06	1.46828e-05	G	A	20	76929	39048682
Adipose	rs381034125	6.82356e-08	1.46828e-05	C	T	20	77129	39048882
Adipose	chr20_39049158	1.45986e-06	1.46828e-05	T	C	20	77405	39049158
Adipose	rs384575087	2.57778e-06	1.46828e-05	T	A	20	77765	39049518
Adipose	chr20_39049651	5.00091e-06	1.46828e-05	G	T	20	77898	39049651
Adipose	chr20_39049821	2.81963e-06	1.46828e-05	A	G	20	78068	39049821
Adipose	chr20_39050302	4.00824e-06	1.46828e-05	G	A	20	78549	39050302
Adipose	rs41660961	2.49672e-06	1.46828e-05	A	G	20	78769	39050522
Adipose	chr20_39052967	3.02681e-06	1.46828e-05	T	C	20	81214	39052967
Adipose	rs42551797	2.10381e-06	1.46828e-05	T	G	20	81330	39053083
Adipose	rs42551794	3.51373e-07	1.46828e-05	A	T	20	85395	39057148
Adipose	rs42551787	1.17921e-06	1.46828e-05	A	G	20	86429	39058182
Adipose	rs42551786	3.50565e-07	1.46828e-05	A	T	20	86864	39058617
Adipose	rs42551784	1.15324e-06	1.46828e-05	A	G	20	87044	39058797
Adipose	rs42551783	3.77974e-06	1.46828e-05	G	A	20	87236	39058989
Adipose	chr20_39060695	4.23176e-06	1.46828e-05	G	A	20	88942	39060695
Adipose	rs42551780	9.67991e-07	1.46828e-05	A	G	20	89451	39061204
Adipose	rs110038440	2.9594e-06	1.46828e-05	C	T	20	89850	39061603
Adipose	rs208320091	2.55914e-06	1.46828e-05	T	A	20	90062	39061815
Adipose	rs42551779	3.54102e-07	1.46828e-05	G	T	20	91075	39062828
Adipose	chr20_39063450	9.72176e-06	1.46828e-05	C	T	20	91697	39063450
Adipose	rs42551775	6.79001e-07	1.46828e-05	T	C	20	92043	39063796
Adipose	rs42551772	5.54202e-06	1.46828e-05	A	G	20	93565	39065318
Adipose	rs42551765	5.55913e-06	1.46828e-05	T	G	20	99063	39070816
Adipose	rs136587575	1.51081e-06	1.46828e-05	G	A	20	99842	39071595
Adipose	chr20_39071609	1.2297e-06	1.46828e-05	G	T	20	99856	39071609
Adipose	chr20_39071793	2.95572e-06	1.46828e-05	T	C	20	100040	39071793
Adipose	chr20_39072196	3.33653e-06	1.46828e-05	A	G	20	100443	39072196
Adipose	chr20_39072924	1.29569e-06	1.46828e-05	T	G	20	101171	39072924
Adipose	rs137009256	5.60806e-07	1.46828e-05	A	C	20	101870	39073623
Adipose	rs135314727	8.99726e-07	1.46828e-05	G	A	20	101908	39073661
Adipose	rs109339908	7.18795e-06	1.46828e-05	T	C	20	102097	39073850
Adipose	rs134592103	2.61685e-06	1.46828e-05	G	A	20	103746	39075499
Adipose	chr20_39075569	1.4461e-05	1.46828e-05	C	T	20	103816	39075569
Adipose	rs109694192	8.47855e-06	1.46828e-05	T	A	20	104641	39076394
Adipose	rs111016062	4.74184e-06	1.46828e-05	T	C	20	104679	39076432
Adipose	rs136247583	1.42233e-05	1.46828e-05	C	T	20	106247	39078000
Adipose	rs381049020	4.40099e-06	1.46828e-05	C	T	20	115913	39087666
Adipose	rs382858826	4.40099e-06	1.46828e-05	G	A	20	117454	39089207
Adipose	chr20_39089749	1.36796e-05	1.46828e-05	A	G	20	117996	39089749
Adipose	rs380506112	1.22241e-06	1.46828e-05	C	T	20	126753	39098506
Adipose	rs110971500	4.89321e-07	1.46828e-05	A	C	20	127420	39099173
*eQTL information for gene PRLR were obtained from the cGTEx database (cgtex.roslin.ed.ac.uk).

## Sheet: Table S7
Table S1. The primers of THR, PRL and PRLR gene.
TRH-g.55891470C/T		Sequence (5'->3')	Start	Stop	Tm	GC%
TRH-g.55891369A/T	Forward primer	GGTCTGGTTGGGAGATCAAGT	6	26	59.37	52.38
TRH-g.55891325T/C	Reverse primer	GGGACATTGGAGTTTGTGACC	809	789	59.11	52.38
TRH-g.55891270C/T	Product length	804
TRH-g.55891229T/A
TRH-g.55890228A/-		Sequence (5'->3')	Start	Stop	Tm	GC%
	Forward primer	GGGGTCACAAACTCCAATGTC	67	87	59.11	52.38
	Reverse primer	AGAGAATCGCACAGAGATGCG	885	865	60.54	52.38
	Product length	819
TRH-g.55888602A/C		Sequence (5'->3')	Start	Stop	Tm	GC%
	Forward primer	GAACGCTGTAGATGGCGTGT	36	55	60.74	55
	Reverse primer	GTGTGGCCAGGGGTAGTTTC	822	803	60.61	60
	Product length	787
TRH-g.55885455A/G		Sequence (5'->3')	Start	Stop	Tm	GC%
	Forward primer	AAGAGGGAGTGGTGGGGAC	3	21	60.54	63.16
	Reverse primer	AGAAACCACCTGCAAGCCC	811	793	60.53	57.89
	Product length	809
PRL-g.35342351T/C		Sequence (5'->3')	Start	Stop	Tm	GC%
	Forward primer	TTTCTTAATGCAGCTCACTTGTCA	71	94	59.18	37.5
	Reverse primer	TCCGTCATTGAGATTACCCCCA	1207	1186	60.89	50
	Product length	1137
PRL-g.35341821A/-		Sequence (5'->3')	Start	Stop	Tm	GC%
	Forward primer	TGTTTCTCAATCTGGGGACGA	44	64	59.03	47.62
	Reverse primer	TGTTTCTACCTTCTGGAGTTGTGA	1218	1195	59.59	41.67
	Product length	1175
PRL-g.35332944A/G		Sequence (5'->3')	Start	Stop	Tm	GC%
	Forward primer	CTGGCTCCAAAATCCAAGTGT	206	226	58.76	47.62
	Reverse primer	GGTAGCATGACCAACACAATGA	903	882	58.92	45.45
	Product length	698
PRLR-g.39077999G/A		Sequence (5'->3')	Start	Stop	Tm	GC%
	Forward primer	CGGCTGACCTTGAACGTTGT	48	67	61.16	55
	Reverse primer	GGATTCTCCCCTCCTCTCGTA	472	452	59.85	57.14
	Product length	425
PRLR-g.39099173C/A		Sequence (5'->3')	Start	Stop	Tm	GC%
	Forward primer	GAAAAGTCAGCCCCAGGGAA	227	246	59.89	55
	Reverse primer	CGGCCTTGGCTGGATTCTAT	1223	1204	59.89	55
	Product length	997

## Sheet: Table S8
Table S2. Descriptive statistics of EBVs for each reproductive trait
	MY1	MY2	MY3	FY1	FY2	FY3	PY1	PY2	PY3	SCS1	SCS2	SCS3	AFC_1	CR_1	AFS	IFL_H	CE_H	SB_H	IFL_C	ICF	CE_C	SB_C	RT	RR	DS
Max	1235.92	1257.52	1386.13	30.1147	34.429	36.2559	31.5459	36.2678	43.4331	154.386	118.856	111.942	28.8429	0.100324	14.5937	3.17019	0.021203	0.000972696	13.9507	3.99057	0.0702754	0.0588898	0.256737	0.161042	0.0751316
Min	-449.279	-820.953	-678.894	-25.2018	-30.4236	-33.0901	-13.8425	-30.4095	-20.3311	-65.1369	-75.0372	-84.415	-56.0539	-0.0933757	-27.0123	-1.58187	-0.0109693	-0.00243385	-7.58146	-3.3383	-0.0460879	-0.0171576	-0.154974	-0.155957	-0.139676
Mean	332.137	338.926	347.102	4.18696	3.95318	2.40429	9.89147	9.73505	8.85438	6.32494	14.2578	11.9012	-22.6877	-0.00740294	-7.90326	0.766229	0.00294117	-0.000408394	3.42928	0.248223	0.00127829	0.0107755	0.0106018	-0.00751831	-0.0361964
SD	270.39	354.677	331.744	8.09403	11.6492	11.599	7.6246	10.8114	9.91443	35.924	32.2413	26.9223	12.8115	0.0346702	5.78331	0.875853	0.00528122	0.000599836	3.81895	0.992791	0.0145087	0.00995248	0.0689738	0.051765	0.0345738
Variance	73110.7	125796	110054	65.5133	135.705	134.538	58.1345	116.885	98.2959	1290.53	1039.5	724.81	164.135	0.00120202	33.4466	0.767118	2.78912e-05	3.59803e-07	14.5844	0.985634	0.000210503	9.90519e-05	0.00475739	0.00267961	0.00119535
RMSE	7.9492	10.4227	9.74034	0.237649	0.342033	0.34056	0.224156	0.317432	0.291098	1.05476	0.946638	0.790466	0.377792	0.00102371	0.170097	0.0257604	0.00015533	1.78047e-05	0.112322	0.0291997	0.000426728	0.00029272	0.00202514	0.00151987	0.00101512
Range	1685.2	2078.48	2065.02	55.3164	64.8526	69.346	45.3884	66.6773	63.7642	219.523	193.893	196.357	84.8969	0.1937	41.606	4.75206	0.0321723	0.00340655	21.5322	7.32887	0.116363	0.0760474	0.411711	0.316999	0.214808
AP(95%)	15.5965	20.4494	19.1107	0.46627	0.671074	0.668182	0.439798	0.622806	0.571138	2.06946	1.85732	1.5509	0.741239	0.00200855	0.333734	0.0505424	0.00030476	3.49339e-05	0.220378	0.0572905	0.000837248	0.000574323	0.00397335	0.00298201	0.00199168
Skew	-0.0161962	-0.308915	-0.0918992	-0.0275489	-0.279674	0.00547977	-0.189467	-0.46571	-0.0816443	1.15594	0.26709	0.098551	0.32562	0.360252	0.31955	-0.0098453	0.235865	-1.87731	-0.0884769	0.0635947	0.196126	0.606355	0.228128	0.0743195	0.371336
